# Supplementary material for: Inhibition of Erythromycin and Erythromycin-Induced Resistance among Staphylococcus aureus Clinical Isolates
Source: Antibiotics (Basel). 2023 Mar 2;12(3):503. doi: 10.3390/antibiotics12030503 (PMC10044026; doi:10.3390/antibiotics12030503)
Supplement: Supplementary file 1 [file antibiotics-12-00503-s001.zip]

Archive with 1 entries (1 files):
- antibiotics-2205979-supplementary.pdf
